# Supplementary material for: Use of Dietary Fibers in Reducing the Risk of Several Cancer Types: An Umbrella Review
Source: Nutrients. 2023 May 30;15(11):2545. doi: 10.3390/nu15112545 (PMC10255454; doi:10.3390/nu15112545)
Supplement: Supplementary file 1 [file nutrients-15-02545-s001.zip]

Archive with 1 entries (1 files):
- nutrients-2360385-supplementary.pdf
